# Supplementary material for: Tumor immune microenvironment changes are associated with response to neoadjuvant chemotherapy and long-term survival benefits in advanced epithelial ovarian cancer: A pilot study
Source: Front Immunol. 2023 Mar 13;14:1022942. doi: 10.3389/fimmu.2023.1022942 (PMC10040680; doi:10.3389/fimmu.2023.1022942)
Supplement: Supplementary file 1 [file DataSheet_1.xlsx]

## Sheet: Table S1
Table S1. Antibodies used in the study
	Target	Source	Dilution	Opal fluorophores	Color
Panel 1	CD163	Abcam, ab182422	1:500	Opal 620	Red
	CD8	Abcam, ab178089	1:200	Opal 690	Magenta
	CD68	Abcam, ab213363	1:1000	Opal 480	Cyan
	PD-1	CST, D4W2J, 86163S	1:200	Opal 520	Green
	PD-L1	CST, E1L3N, 13684S	1:400	Opal 570	Yellow
Panel 2	CD20	DAKO, L26, IR604	1:1	Opal 620	Green
	CD3	DAKO, A0452	1:1	Opal 690	Magenta
	CD56	Abcam, ab75813	1:1000	Opal 480	Cyan
	CD4	Abcam, ab133616	1:100	Opal 520	Red
	FOXP3	Abcam, ab20034	1:100	Opal 570	Yellow
Detection in common	pan-CK	Abcam, ab7753	1:100	Opal 780	White

## Sheet: Table S2
TableS2 Comparision of pre-NACT and post-NACT immune cell infiltration in the TiME of paired samples
Characteristic	pre-NACT, N = 211	post-NACT, N = 211	p-value2
Tumor CD8+	28.0 [0, 714]	90.0 [6.00, 1490]	0.0325
Stromal CD8+	26.0 [0, 502]	32.0 [0, 1630]	0.112
Tumor CD68+CD163+(M2 macrophages)	10.0 [0, 287]	2.00 [0, 110]	0.039
Stromal CD68+CD163+(M2 macrophages)	8.00 [0, 259]	4.00 [0, 226]	0.794
Tumor CD68+CD163-(M1 macrophages)	67.0 [0, 1370]	49.0 [0, 1660]	0.984
Stromal CD68+CD163-(M1 macrophages)	61.0 [0, 1460]	80.0 [1.00, 1020]	0.351
Tumor PD-L1+CD68+	0 [0, 77.0]	1.00 [0, 129]	0.556
Stromal PD-L1+CD68+	0 [0, 71.0]	7.00 [0, 85.0]	0.00519
Tumor CD56bright	0 [0, 630]	5.00 [0, 739]	0.551
Stromal CD56bright	0 [0, 59.0]	9.00 [0, 263]	0.041
Tumor CD56dim	57.0 [0, 2530]	59.0 [0, 2010]	0.759
Stromal CD56dim	23.0 [0, 3520]	82.0 [3.00, 1160]	0.0239
Tumor PD1+	28.0 [0, 1050]	37.0 [0, 494]	0.404
Stromal PD1+	10.0 [0, 1110]	133 [0, 480]	0.0419
Tumor CD20+	3.00 [0, 225]	20.0 [1.00, 198]	0.33
Stromal CD20+	3.00 [0, 88.0]	9.00 [0, 390]	0.0227
Tumor CD3+	682 [67.0, 4260]	677 [91.0, 3880]	0.539
Stromal CD3+	387 [8.00, 1990]	268 [26.0, 4780]	0.355
Tumor CD4+	51.0 [11.0, 1010]	35.0 [0, 611]	0.455
Stromal CD4+	27.0 [0, 814]	54.0 [1.00, 1710]	0.931
Tumor CD8+PD-1+	1.00 [0, 16.0]	1.00 [0, 61.0]	0.484
Stromal CD8+PD-1+	0 [0, 6.00]	0 [0, 7.00]	0.116
Tumor CD4+Foxp3+	5.00 [0, 90.0]	7.00 [0, 392]	0.601
Stromal CD4+Foxp3+	1.00 [0, 40.0]	6.00 [0, 318]	0.198
1 Median [range] 2 Paired wilcox test

## Sheet: Table S3
Table S3 Correlations between the tumor immune microenvironment and 1st cycle CA-125 response
Characteristic	1st cycle CA-125 response		1st cycle CA-125 response		P-value
					pre-NACT	post-NACT	CA-125 1st cycle response	CA-125 1st cycle non-response
	pre-NACT, N =131	post-NACT, N = 131	pre-NACT, N =61	post-NACT, N =61	response vs non-response2	response vs non-response2	pre-NACT vs post-NACT3	pre-NACT vs post-NACT3
Tumor CD8+	10.0 [0, 209]	90.0 [9.00, 279]	84.5 [6.00, 714]	89.5 [6.00, 1490]	0.0718	0.831	0.0391	0.438
Stromal CD8+	15.0 [0, 96.0]	24.0 [1.00, 157]	30.5 [4.00, 502]	39.5 [0, 1630]	0.254	0.539	0.689	0.219
Tumor CD68+CD163+(M2 macrophages)	4.00 [0, 287]	2.00 [0, 63.0]	47.0 [0, 117]	15.0 [0, 110]	0.393	0.289	0.0998	0.418
Stromal CD68+CD163+(M2 macrophages)	3.00 [0, 259]	0 [0, 44.0]	17.0 [0, 136]	9.50 [0, 226]	0.757	0.144	0.13	0.59
Tumor CD68+CD163-(M1 macrophages)	67.0 [0, 439]	82.0 [0, 422]	147 [0, 1370]	158 [4.00, 1660]	0.312	0.292	0.824	1
Stromal CD68+CD163-(M1 macrophages)	68.0 [0, 520]	62.0 [1.00, 278]	101 [0, 1460]	222 [28.0, 1020]	0.539	0.152	0.433	1
Tumor PD-L1+CD68+	0 [0, 4.00]	0 [0, 129]	10.0 [0, 77.0]	6.50 [0, 80.0]	0.187	0.315	0.176	0.787
Stromal PD-L1+CD68+	0 [0, 1.00]	1.00 [0, 67.0]	1.00 [0, 71.0]	22.5 [3.00, 85.0]	0.122	0.0562	0.0173	0.313
Tumor CD56bright	0 [0, 630]	1.00 [0, 95.0]	0 [0, 6.00]	11.0 [0, 739]	0.407	0.284	0.726	0.0591
Stromal CD56bright	0 [0, 59.0]	4.00 [0, 118]	0 [0, 4.00]	22.5 [0, 263]	0.428	0.217	0.415	0.0591
Tumor CD56dim	40.0 [2.00, 720]	70.0 [0, 2010]	54.5 [0, 2530]	186 [1.00, 541]	0.965	0.661	0.685	0.688
Stromal CD56dim	23.0 [0, 242]	72.0 [3.00, 1110]	4.50 [0, 3520]	185 [19.0, 1160]	0.721	0.203	0.022	0.438
Tumor PD1+	5.00 [0, 489]	61.0 [0, 494]	65.5 [0, 1050]	81.0 [3.00, 457]	0.0583	0.898	0.124	1
Stromal PD1+	6.00 [0, 520]	47.0 [0, 480]	26.0 [0, 1110]	105 [35.0, 444]	0.232	0.701	0.0479	0.787
Tumor CD20+	2.00 [0, 225]	20.0 [2.00, 198]	28.5 [0, 110]	12.5 [1.00, 24.0]	0.453	0.147	0.124	0.313
Stromal CD20+	4.00 [0, 88.0]	7.00 [1.00, 118]	3.50 [0, 49.0]	5.50 [0, 127]	0.791	0.826	0.0328	0.752
Tumor CD3+	265 [67.0, 3660]	681 [91.0, 3880]	2280 [193, 4260]	520 [273, 2960]	0.106	0.966	0.893	0.313
Stromal CD3+	284 [8.00, 1990]	266 [26.0, 523]	852 [39.0, 1800]	285 [208, 2310]	0.38	0.456	0.305	0.563
Tumor CD4+	47.0 [11.0, 851]	31.0 [0, 611]	86.5 [19.0, 1010]	47.5 [2.00, 468]	0.693	0.93	0.944	0.438
Stromal CD4+	44.0 [2.00, 814]	27.0 [1.00, 420]	20.5 [0, 413]	64.0 [10.0, 119]	0.759	0.416	1	0.844
Tumor foxp3+	30.0 [4.00, 792]	59.0 [1.00, 1280]	72.0 [3.00, 312]	19.5 [1.00, 228]	0.639	0.357	0.273	0.156
Stromal foxp3+	32.0 [2.00, 443]	12.0 [4.00, 233]	29.5 [0, 50.0]	46.5 [2.00, 92.0]	0.51	1	0.839	0.313
Tumor CD8+PD-1+	0 [0, 3.00]	2.00 [0, 61.0]	3.50 [0, 16.0]	1.50 [0, 10.0]	0.061	0.744	0.032	0.292
Stromal CD8+PD-1+	0 [0, 1.00]	1.00 [0, 7.00]	1.00 [0, 6.00]	0 [0, 7.00]	0.037	0.731	0.034	0.855
Tumoral M1/M2 ratio	0.250 [0.00746, 1.00]	0.221 [0.00227, 4.57]	0.128 [0.0112, 2.22]	0.322 [0.0577, 1.00]	0.965	0.701	0.255	0.844
Stromal M1/M2 ratio	0.0476 [0.00543, 0.741]	0.400 [0.00192, 5.14]	0.0304 [0.0136, 4.73]	0.181 [0.0334, 1.00]	0.599	0.579	0.0167	0.438
1 Median [range]
2 Wilcox test
3 Paired wilcox test

## Sheet: Table S4
Table S4 Correlations between the change of tumor immune microenvironment and 1st cycle CA-125 response
Characteristic	1st cycle CA-125 response, N = 61	1st cycle CA-125 non-response, N = 131	P-value
Δ Tumoral CD8+			1
No increase	2 (33%)	3 (23%)
Increase	4 (67%)	10 (77%)
Δ Stromal CD8+			0.628
No increase	2 (33%)	7 (54%)
Increase	4 (67%)	6 (46%)
Δ Tumoral CD68+CD163+(M2 macrophages)			1
No increase	4 (67%)	9 (69%)
Increase	2 (33%)	4 (31%)
Δ Stromal CD68+CD163+(M2 macrophages)			0.32
No increase	3 (50%)	10 (77%)
Increase	3 (50%)	3 (23%)
Δ Tumoral CD68+CD163-(M1 macrophages)			1
No increase	3 (50%)	6 (46%)
Increase	3 (50%)	7 (54%)
Δ Stromal CD68+CD163-(M1 macrophages)			1
No increase	3 (50%)	5 (38%)
Increase	3 (50%)	8 (62%)
Δ Tumoral CD68+PD-L1+			1
No increase	4 (67%)	8 (62%)
Increase	2 (33%)	5 (38%)
Δ Stromal CD68+PD-L1+			0.605
No increase	1 (17%)	5 (38%)
Increase	5 (83%)	8 (62%)
Δ Tumoral CD56bright			0.041
No increase	1 (17%)	10 (77%)
Increase	5 (83%)	3 (23%)
Δ Stromal CD56bright			0.333
No increase	1 (17%)	6 (46%)
Increase	5 (83%)	7 (54%)
Δ Tumoral CD56dim			1
No increase	2 (33%)	6 (46%)
Increase	4 (67%)	7 (54%)
Δ Stromal CD56dim			1
No increase	1 (17%)	2 (15%)
Increase	5 (83%)	11 (85%)
Δ Tumoral PD1+			0.617
No increase	3 (50%)	4 (31%)
Increase	3 (50%)	9 (69%)
Δ Stromal PD1+			0.32
No increase	3 (50%)	3 (23%)
Increase	3 (50%)	10 (77%)
Δ Tumoral CD20+			0.046
No increase	4 (67%)	2 (15%)
Increase	2 (33%)	11 (85%)
Δ Stromal CD20+			0.32
No increase	3 (50%)	3 (23%)
Increase	3 (50%)	10 (77%)
Δ Tumoral CD3+			0.35
No increase	4 (67%)	5 (38%)
Increase	2 (33%)	8 (62%)
Δ Stromal CD3+			1
No increase	3 (50%)	8 (62%)
Increase	3 (50%)	5 (38%)
Δ Tumoral CD4+			1
No increase	4 (67%)	7 (54%)
Increase	2 (33%)	6 (46%)
Δ Stromal CD4+			1
No increase	3 (50%)	8 (62%)
Increase	3 (50%)	5 (38%)
Δ Tumoral CD8+PD-1+			0.628
No increase	4 (67%)	6 (46%)
Increase	2 (33%)	7 (54%)
Δ Stromal CD8+PD-1+			1
No increase	4 (67%)	7 (54%)
Increase	2 (33%)	6 (46%)
Δ Tumoral CD4+ Foxp3+			1
No increase	4 (67%)	7 (54%)
Increase	2 (33%)	6 (46%)
Δ Stromal CD4+ Foxp3+			0.177
No increase	1 (17%)	7 (54%)
Increase	5 (83%)	6 (46%)
Δ Tumoral M1/M2 ratio			0.605
No increase	5 (83%)	8 (62%)
Increase	1 (17%)	5 (38%)
Δ Stromal M1/M2 ratio			0.557
No increase	4 (67%)	11 (85%)
Increase	2 (33%)	2 (15%)
Δ Tumoral CD4+Foxp3+/CD8+ ratio			1
No increase	3 (50%)	9 (69%)
Increase	3 (50%)	4 (31%)
Δ Stromal CD4+Foxp3+/CD8+ ratio			0.245
No increase	1 (17%)	7 (54%)
Increase	5 (83%)	6 (46%)
1 n (%)
2 Fisher's exact test

## Sheet: Table S5
Table S5 Correlations between the tumor immune microenvironment and CRS
	CRS1		CRS2		P-value
					pre-NACT	post-NACT	CRS1	CRS2
Characteristic	pre-NACT, N = 71	post-NACT, N = 71	pre-NACT, N = 111	post-NACT, N = 111	CRS1 vs CRS22	CRS1 vs CRS22	pre-NACT vs post-NACT3	pre-NACT vs post-NACT3
Tumor CD8+	10.0 [5.00, 113]	35.0 [6.00, 255]	28.0 [0, 714]	62.0 [9.00, 1490]	0.928	0.285	0.297	0.123
Stromal CD8+	15.0 [2.00, 32.0]	24.0 [0, 40.0]	39.0 [0, 502]	27.0 [1.00, 1630]	0.525	0.556	0.469	0.406
Tumor CD68+CD163+(M2 macrophages)	15.0 [0, 206]	12.0 [2.00, 93.0]	0 [0, 136]	2.00 [0, 110]	0.162	0.0497	0.402	0.286
Stromal CD68+CD163+(M2 macrophages)	15.0 [0, 206]	12.0 [2.00, 93.0]	0 [0, 136]	2.00 [0, 110]	0.436	0.368	0.675	0.953
Tumor CD68+CD163-(M1 macrophages)	78.0 [0, 1370]	266 [11.0, 1660]	29.0 [0, 439]	15.0 [0, 149]	0.276	0.00591	0.219	0.477
Stromal CD68+CD163-(M1 macrophages)	68.0 [0, 1460]	278 [28.0, 1020]	16.0 [0, 520]	47.0 [1.00, 195]	0.341	0.0083	0.688	0.76
Tumor PD-L1+CD68+	0 [0, 20.0]	1.00 [0, 80.0]	0 [0, 77.0]	2.00 [0, 129]	0.706	1	0.418	0.418
Stromal PD-L1+CD68+	0 [0, 2.00]	7.00 [1.00, 85.0]	0 [0, 9.00]	7.00 [0, 67.0]	1	0.616	0.0223	0.022
Tumor CD56bright	0 [0, 22.0]	12.0 [0, 739]	0 [0, 630]	1.00 [0, 75.0]	0.551	0.0714	0.142	0.675
Stromal CD56bright	0 [0, 52.0]	14.0 [0, 263]	0 [0, 59.0]	3.00 [0, 118]	0.422	0.202	0.142	0.234
Tumor CD56dim	50.0 [9.00, 2530]	247 [1.00, 2010]	57.0 [2.00, 720]	49.0 [0, 1520]	0.525	0.221	0.469	0.831
Stromal CD56dim	5.00 [0, 3520]	171 [19.0, 824]	40.0 [0, 214]	71.0 [3.00, 1160]	0.582	0.389	0.297	0.0674
Tumor PD1+	57.0 [0, 1050]	168 [9.00, 457]	3.00 [0, 73.0]	37.0 [0, 494]	0.111	0.179	0.937	0.142
Stromal PD1+	17.0 [0, 1110]	179 [2.00, 444]	2.00 [0, 35.0]	35.0 [0, 480]	0.0995	0.536	0.813	0.0108
Tumor CD20+	2.00 [0, 225]	18.0 [1.00, 37.0]	3.00 [0, 113]	47.0 [2.00, 198]	1	0.0843	0.938	0.24
Stromal CD20+	2.00 [0, 16.0]	2.00 [0, 59.0]	4.00 [0, 88.0]	7.00 [1.00, 390]	0.157	0.16	0.27	0.0503
Tumor CD3+	312 [67.0, 4260]	677 [273, 2960]	682 [85.0, 3660]	719 [91.0, 3880]	0.791	0.93	0.937	0.966
Stromal CD3+	67.0 [39.0, 1180]	273 [151, 420]	443 [8.00, 1990]	268 [26.0, 4780]	0.204	1	0.937	0.365
Tumor CD4+	36.0 [11.0, 147]	61.0 [0, 468]	51.0 [15.0, 1010]	55.0 [3.00, 611]	0.341	0.751	0.469	0.505
Stromal CD4+	15.0 [0, 153]	61.0 [1.00, 124]	45.0 [2.00, 814]	46.0 [3.00, 1710]	0.085	1	0.31	0.831
Tumoral CD8+PD-1+	1.00 [0, 6.00]	1.00 [0, 8.00]	0 [0, 16.0]	3.00 [0, 61.0]	0.882	0.5475	0.5505	0.4436
Stromal CD8+PD-1+	0 [0, 2.00]	0 [0, 3.00]	0 [0, 6.00]	1.00 [0, 7.00]	0.868	0.559	0.3447	0.03501		这里和图2 不一致0.046	Fig2 I	需要改图	尴尬
Tumor CD4+Foxp3+	5.00 [0, 29.0]	20.0 [0, 193]	4.00 [1.00, 90.0]	8.00 [0, 392]	0.555	0.785	0.2188	0.9057
Stromal CD4+Foxp3+	0 [0, 10.0]	23.0 [0, 42.0]	5.00 [0, 40.0]	3.00 [0, 318]	0.588	0.413	0.03552	0.7595
Tumoral M1/M2 ratio	0.221 [0.0577, 2.62]	0.0567 [0.0112, 0.481]	0.333 [0.00227, 4.57]	0.250 [0.00746, 2.22]	0.856	0.151	0.0156	1
Stromal M1/M2 ratio	0.194 [0.0125, 2.36]	0.0345 [0.0136, 0.133]	0.400 [0.00192, 5.14]	0.122 [0.00543, 4.73]	0.683	0.179	0.109	0.185
1 Median [range]
2 Wilcox test
3 Paired wilcox test

## Sheet: Table S6
Table S6 Correlations between the change of tumor immune microenvironment and CRS
Characteristic	CRS1, N = 71	CRS2, N = 111	P-value
Δ Tumoral CD8+			1
No increase	2 (29%)	3 (27%)
Increase	5 (71%)	8 (73%)
Δ Stromal CD8+			1
No increase	3 (43%)	6 (55%)
Increase	4 (57%)	5 (45%)
Δ Tumoral CD68+CD163+(M2 macrophages)			1
No increase	5 (71%)	7 (64%)
Increase	2 (29%)	4 (36%)
Δ Stromal CD68+CD163+(M2 macrophages)			1
No increase	4 (57%)	7 (64%)
Increase	3 (43%)	4 (36%)
Δ Tumoral CD68+CD163-(M1 macrophages)			0.066
No increase	1 (14%)	7 (64%)
Increase	6 (86%)	4 (36%)
Δ Stromal CD68+CD163-(M1 macrophages)			1
No increase	3 (43%)	4 (36%)
Increase	4 (57%)	7 (64%)
Δ Tumoral CD68+PD-L1+			1
No increase	4 (57%)	7 (64%)
Increase	3 (43%)	4 (36%)
Δ Stromal CD68+PD-L1+			0.119
No increase	0 (0%)	4 (36%)
Increase	7 (100%)	7 (64%)
Δ Tumoral CD56bright			0.14
No increase	2 (29%)	8 (73%)
Increase	5 (71%)	3 (27%)
Δ Stromal CD56bright			0.637
No increase	2 (29%)	5 (45%)
Increase	5 (71%)	6 (55%)
Δ Tumoral CD56dim			0.367
No increase	2 (29%)	6 (55%)
Increase	5 (71%)	5 (45%)
Δ Stromal CD56dim			1
No increase	1 (14%)	2 (18%)
Increase	6 (86%)	9 (82%)
Δ Tumoral PD1+			0.627
No increase	3 (43%)	3 (27%)
Increase	4 (57%)	8 (73%)
Δ Stromal PD1+			0.326
No increase	3 (43%)	2 (18%)
Increase	4 (57%)	9 (82%)
Δ Tumoral CD20+			0.326
No increase	3 (43%)	2 (18%)
Increase	4 (57%)	9 (82%)
Δ Stromal CD20+			1
No increase	2 (29%)	3 (27%)
Increase	5 (71%)	8 (73%)
Δ Tumoral CD3+			0.367
No increase	2 (29%)	6 (55%)
Increase	5 (71%)	5 (45%)
Δ Stromal CD3+			0.145
No increase	2 (29%)	8 (73%)
Increase	5 (71%)	3 (27%)
Δ Tumoral CD4+			1
No increase	3 (43%)	6 (55%)
Increase	4 (57%)	5 (45%)
Δ Stromal CD4+			0.335
No increase	2 (29%)	7 (64%)
Increase	5 (71%)	4 (36%)
Δ Tumoral CD8+PD-1+			1
No increase	3 (43%)	6 (55%)
Increase	4 (57%)	5 (45%)
Δ Stromal CD8+PD-1+			1
No increase	4 (57%)	5 (45%)
Increase	3 (43%)	6 (55%)
Δ Tumoral CD4+ Foxp3+			1
No increase	3 (43%)	6 (55%)
Increase	4 (57%)	5 (45%)
Δ Stromal CD4+ Foxp3+			0.066
No increase	1 (14%)	7 (64%)
Increase	6 (86%)	4 (36%)
Δ Tumoral M1/M2 ratio			0.038
No increase	7 (100%)	5 (45%)
Increase	0 (0%)	6 (55%)
Δ Stromal M1/M2 ratio			1
No increase	5 (71%)	9 (82%)
Increase	2 (29%)	2 (18%)
Δ Tumoral CD4+Foxp3+/CD8+ ratio			0.145
No increase	2 (29%)	8 (73%)
Increase	5 (71%)	3 (27%)
Δ Stromal CD4+Foxp3+/CD8+ ratio			0.066
No increase	1 (14%)	7 (64%)
Increase	6 (86%)	4 (36%)
1 n (%)
2 Fisher's exact test

## Sheet: Table S7
TableS7 Univariate cox regression analysis of immune cell infiltration in all available pre-NACT samples
	PFS					OS
Characteristic	N	Event N	HR	95% CI	p-value	N	Event N	HR	95% CI	p-value
Tumoral CD8+
Low	15	14				15	7
High	15	7	0.31	0.12, 0.79	0.015	15	2	0.23	0.05, 1.12	0.069
Stromal CD8+
Low	15	13				15	6
High	15	8	0.45	0.19, 1.10	0.081	15	3	0.36	0.09, 1.45	0.151
Tumoral CD68+CD163+(M2 macrophages)
Low	16	11				16	5
High	14	10	1.06	0.45, 2.52	0.893	14	4	0.91	0.24, 3.41	0.883
Stromal CD68+CD163+(M2 macrophages)
Low	15	10				15	4
High	15	11	1.45	0.61, 3.46	0.404	15	5	1.29	0.34, 4.81	0.708
Tumoral CD68+CD163-(M1 macrophages)
Low	15	10				15	5
High	15	11	1.1	0.47, 2.60	0.826	15	4	0.7	0.19, 2.61	0.596
Stromal CD68+CD163-(M1 macrophages)
Low	15	9				15	4
High	15	12	1.84	0.77, 4.40	0.171	15	5	1.33	0.35, 4.96	0.676
Tumoral CD68+PD-L1+
Low	19	13				19	5
High	11	8	1.43	0.59, 3.47	0.428	11	4	1.42	0.38, 5.29	0.603
Stromal CD68+PD-L1+
Low	18	12				18	4
High	12	9	1.29	0.54, 3.07	0.563	12	5	1.72	0.46, 6.42	0.418
Tumoral CD56bright
Low	17	11				17	5
High	13	10	1.23	0.52, 2.91	0.637	13	4	0.86	0.23, 3.28	0.831
Stromal CD56bright
Low	20	15				20	7
High	10	6	0.75	0.29, 1.95	0.56	10	2	0.44	0.09, 2.17	0.315
Tumoral CD56dim
Low	15	10				15	4
High	15	11	1.13	0.48, 2.68	0.775	15	5	1.4	0.37, 5.24	0.619
Stromal CD56dim
Low	15	10				15	2
High	15	11	1.34	0.56, 3.19	0.505	15	7	3.95	0.82, 19.1	0.088
Tumoral PD1+
Low	15	12				15	5
High	15	9	0.58	0.25, 1.39	0.223	15	4	0.55	0.15, 2.06	0.374
Stromal PD1+
Low	15	11				15	5
High	15	10	0.65	0.27, 1.56	0.33	15	4	0.58	0.15, 2.16	0.415
Tumoral CD20+
Low	16	12				16	5
High	14	9	0.92	0.39, 2.19	0.85	14	4	0.7	0.18, 2.70	0.608
Stromal CD20+
Low	15	11				15	4
High	15	10	1.04	0.44, 2.45	0.936	15	5	1.03	0.27, 3.93	0.964
Tumoral CD3+
Low	15	11				15	5
High	15	10	0.67	0.28, 1.60	0.368	15	4	0.57	0.15, 2.16	0.411
Stromal CD3+
Low	15	10				15	5
High	15	11	1.21	0.51, 2.85	0.667	15	4	0.94	0.25, 3.51	0.921
Tumoral CD4+
Low	16	12				16	6
High	14	9	0.57	0.24, 1.39	0.216	14	3	0.4	0.10, 1.62	0.198
Stromal CD4+
Low	15	9				15	3
High	15	12	1.53	0.64, 3.65	0.337	15	6	2.2	0.55, 8.84	0.267
Tumoral CD8+PD-1+
Low	21	15				21	6
High	9	6	0.93	0.36, 2.41	0.88	9	3	0.98	0.24, 3.94	0.979
Stromal CD8+PD-1+
Low	21	14				21	6
High	9	7	1.48	0.59, 3.74	0.401	9	3	0.98	0.24, 3.94	0.979
Tumoral CD4+ Foxp3+
Low	15	9				15	4
High	15	12	1.37	0.57, 3.26	0.481	15	5	1.14	0.30, 4.25	0.847
Stromal CD4+ Foxp3+
Low	18	11				18	5
High	12	10	1.57	0.67, 3.71	0.302	12	4	1.34	0.36, 5.02	0.665

## Sheet: Table S8
TableS8 Univariate cox regression analysis of immune cell infiltration in all available post-NACT samples
	PFS					OS
Characteristic	N	Event N	HR	95% CI	p-value	N	Event N	HR	95% CI	p-value
Tumoral CD8+
Low	12	8				12	6
High	12	10	1.06	0.42, 2.71	0.899	12	4	0.45	0.11, 1.83	0.265
Stromal CD8+
Low	12	9				12	5
High	12	9	0.75	0.29, 1.94	0.547	12	5	0.77	0.22, 2.69	0.685
Tumoral CD68+CD163+(M2 macrophages)
Low	13	8				13	5
High	11	10	3.2	1.14, 9.01	0.027	11	5	1.98	0.51, 7.68	0.322
Stromal CD68+CD163+(M2 macrophages)
Low	12	9				12	5
High	12	9	1.33	0.52, 3.37	0.552	12	5	1.48	0.39, 5.58	0.559
Tumoral CD68+CD163-(M1 macrophages)
Low	12	9				12	4
High	12	9	1	0.39, 2.54	0.996	12	6	1.03	0.29, 3.65	0.968
Stromal CD68+CD163-(M1 macrophages)
Low	12	9				12	4
High	12	9	0.8	0.31, 2.02	0.631	12	6	1.24	0.31, 5.00	0.763
Tumoral CD68+PD-L1+
Low	14	12				14	7
High	10	6	0.95	0.35, 2.55	0.915	10	3	0.84	0.21, 3.29	0.799
Stromal CD68+PD-L1+
Low	12	9				12	3
High	12	9	1.06	0.42, 2.70	0.904	12	7	2.27	0.58, 8.83	0.236
Tumoral CD56bright
Low	12	8				12	3
High	12	10	1.7	0.66, 4.40	0.271	12	7	1.97	0.51, 7.64	0.328
Stromal CD56bright
Low	12	7				12	2
High	12	11	2.37	0.91, 6.21	0.079	12	8	3.45	0.73, 16.3	0.118
Tumoral CD56dim
Low	12	8				12	4
High	12	10	2.33	0.86, 6.28	0.096	12	6	2.12	0.59, 7.58	0.247
Stromal CD56dim
Low	12	7				12	3
High	12	11	2.56	0.92, 7.14	0.073	12	7	2.67	0.68, 10.5	0.159
Tumoral PD-1+
Low	12	10				12	5
High	12	8	1.02	0.40, 2.60	0.972	12	5	1.17	0.34, 4.05	0.81
Stromal PD-1+
Low	12	9				12	4
High	12	9	1.07	0.42, 2.72	0.889	12	6	1.84	0.46, 7.35	0.391
Tumoral CD20+
Low	12	9				12	5
High	12	9	0.17	0.04, 0.67	0.011	12	5	0.32	0.07, 1.40	0.13
Stromal CD20+
Low	12	9				12	5
High	12	9	0.62	0.23, 1.63	0.33	12	5	0.58	0.16, 2.12	0.411
Tumoral CD3+
Low	12	9				12	5
High	12	9	0.93	0.37, 2.38	0.887	12	5	1.09	0.31, 3.81	0.888
Stromal CD3+
Low	12	9				12	4
High	12	9	0.91	0.36, 2.31	0.849	12	6	1.18	0.33, 4.20	0.804
Tumoral CD4+
Low	12	9				12	6
High	12	9	0.81	0.32, 2.07	0.663	12	4	0.51	0.14, 1.85	0.304
Stromal CD4+
Low	12	10				12	6
High	12	8	0.52	0.19, 1.40	0.197	12	4	0.43	0.12, 1.59	0.206
Tumoral CD8+PD1+
Low	14	11				14	7
High	10	7	1.26	0.48, 3.31	0.634	10	3	0.78	0.20, 3.08	0.724
Stromal CD8+PD1+
Low	13	9				13	5
High	11	9	1.48	0.58, 3.74	0.411	11	5	1.26	0.34, 4.68	0.733
Tumoral CD4+ Foxp3+
Low	12	9				12	5
High	12	9	0.78	0.31, 1.99	0.608	12	5	0.74	0.21, 2.63	0.641
Stromal CD4+ Foxp3+
Low	12	8				12	4
High	12	10	0.95	0.37, 2.42	0.908	12	6	0.64	0.17, 2.45	0.516

## Sheet: Table S9
TableS9 Univariate cox regression analysis of changes of immune cell infiltration between pre- and post-NACT samples in paired cases.
	PFS					OS
Characteristic	N	Event N	HR	95% CI	p-value	N	Event N	HR	95% CI	p-value
Δ Tumoral CD8+
No increase	6	2				6	2
Increase	15	13	3	0.67, 13.4	0.151	15	5	1.13	0.21, 5.99	0.882
Δ Stromal CD8+
No increase	9	5				9	3
Increase	12	10	1.84	0.63, 5.42	0.267	12	4	0.84	0.19, 3.79	0.823
Δ Tumoral CD68+CD163+(M2 macrophages)
No increase	15	10				15	4
Increase	6	5	1.21	0.41, 3.57	0.727	6	3	1.79	0.39, 8.11	0.453
Δ Stromal CD68+CD163+(M2 macrophages)
No increase	13	10				13	6
Increase	8	5	0.77	0.26, 2.25	0.629	8	1	0.3	0.04, 2.51	0.267
Δ Tumoral CD68+CD163-(M1 macrophages)
No increase	11	9				11	5
Increase	10	6	0.45	0.16, 1.27	0.131	10	2	0.3	0.06, 1.56	0.152
Δ Stromal CD68+CD163-(M1 macrophages)
No increase	8	8				8	3
Increase	13	7	0.26	0.08, 0.81	0.02	13	4	0.44	0.10, 2.01	0.289
Δ Tumoral CD68+PD-L1+
No increase	14	10				14	4
Increase	7	5	1.14	0.38, 3.40	0.813	7	3	1.58	0.35, 7.21	0.555
Δ Stromal CD68+PD-L1+
No increase	6	5				6	3
Increase	15	10	0.62	0.21, 1.82	0.384	15	4	0.44	0.10, 2.00	0.29
Δ Tumoral CD56bright
No increase	12	8				12	3
Increase	9	7	1.75	0.61, 4.97	0.297	9	4	2.21	0.47, 10.4	0.316
Δ Stromal CD56bright
No increase	8	5				8	1
Increase	13	10	1.58	0.53, 4.73	0.416	13	6	4.12	0.49, 34.7	0.193
Δ Tumoral CD56dim
No increase	10	7				10	4
Increase	11	8	1.71	0.61, 4.82	0.31	11	3	0.88	0.19, 3.97	0.866
Δ Stromal CD56dim
No increase	4	3				4	2
Increase	17	12	1.48	0.41, 5.33	0.553	17	5	0.88	0.17, 4.59	0.882
Δ Tumoral PD-1+
No increase	9	8				9	3
Increase	12	7	0.75	0.27, 2.10	0.589	12	4	1.41	0.31, 6.39	0.655
Δ Stromal PD-1+
No increase	6	6				6	2
Increase	15	9	0.41	0.14, 1.24	0.113	15	5	0.81	0.15, 4.22	0.798
Δ Tumoral CD20+
No increase	6	4				6	2
Increase	15	11	0.56	0.17, 1.85	0.345	15	5	0.67	0.13, 3.54	0.638
Δ Stromal CD20+
No increase	6	3				6	3
Increase	15	12	1.36	0.38, 4.89	0.635	15	4	0.49	0.11, 2.22	0.353
Δ Tumoral CD3+
No increase	11	7				11	4
Increase	10	8	1.25	0.44, 3.55	0.682	10	3	0.92	0.20, 4.17	0.916
Δ Stromal CD3+
No increase	12	8				12	5
Increase	9	7	1.33	0.47, 3.73	0.592	9	2	0.42	0.08, 2.19	0.305
Δ Tumoral CD4+
No increase	12	9				12	5
Increase	9	6	0.65	0.23, 1.85	0.421	9	2	0.46	0.09, 2.38	0.354
Δ Stromal CD4+
No increase	11	9				11	6
Increase	10	6	0.39	0.13, 1.14	0.084	10	1	0.12	0.01, 1.03	0.054
Δ Tumoral CD8+PD1+
No increase	12	9				12	5
Increase	9	6	0.84	0.30, 2.37	0.737	9	2	0.53	0.10, 2.76	0.451
Δ Stromal CD8+PD1+
No increase	12	8				12	4
Increase	9	7	1.12	0.40, 3.09	0.829	9	3	0.8	0.18, 3.57	0.766
Δ Tumoral CD4+ Foxp3+
No increase	12	8				12	4
Increase	9	7	0.98	0.35, 2.72	0.972	9	3	0.9	0.20, 4.03	0.89
Δ Stromal CD4+ Foxp3+
No increase	9	7				9	3
Increase	12	8	0.9	0.33, 2.50	0.846	12	4	0.81	0.18, 3.64	0.785
